# Supplementary material for: Mutation analysis links angioimmunoblastic T-cell lymphoma to clonal hematopoiesis and smoking
Source: eLife. 2021 Sep 29;10:e66395. doi: 10.7554/eLife.66395 (PMC8480981; doi:10.7554/eLife.66395)
Supplement: Supplementary file 4. — Mean and median, the average and median number of mutations of the specified subtype per sample, respectively. Percentage, percentage of mutations with the specified subtype relative to the total number of mutations. *A total of 21 bone marrow and 6 PBL samples were sequenced. Among the 27 bone marrow/peripheral blood (BM/PB) samples, 20 had identifiable mutated genes after filtering out the variants due to involvement by the neoplastic T-cells. [file elife-66395-supp4.xlsx]

## Sheet: AITL_BM_BP_summary
Supplemenatry file 4 Summary of variant types
		Primary AITL lymphoma				Paired BM/PB
		summary	Mean	Median	Percentage (%)	summary	Mean	Median	Percentage (%)
Variant Classification	Frame_Shift_Del	9	0.333	0	8.82353	6	0.316	0	13.6364
	Frame_Shift_Ins	7	0.259	0	6.86275	7	0.316	0	15.9091
	In_Frame_Del	1	0.037	0	0.980392	0	0	0	0
	In_Frame_Ins	1	0.037	0	0.980392	1	0.053	0	2.27273
	Missense_Mutation	62	2.296	1	60.7843	17	0.789	1	38.6364
	Nonsense_Mutation	20	0.741	1	19.6078	12	0.579	0	27.2727
	Splice_Site	2	0.074	0	1.96078	1	0.053	0	2.27273
Total		102	3.778	3	100	44	2.105	2	100
No. of Samples		27				27*
No. of Mutated genes		37				14
